# Supplementary material for: A Pseudomonas putida efflux pump acts on short-chain alcohols
Source: Biotechnol Biofuels. 2018 May 11;11:136. doi: 10.1186/s13068-018-1133-9 (PMC5946390; doi:10.1186/s13068-018-1133-9)
Supplement: Supplementary file 4 — Additional file 4. Quantification of extracellular n-butanol using GC-FID. The spreadsheet contains the estimated fraction of viable cells after incubation in PBS containing 0.2 and 1% n-butanol, and the measurement values of quantified extracellular n-butanol in induced (ttgABC+) and non-induced strains (ttgABC-). The original readings for n-butanol and the internal standard isoprenol are shown, as well as the n-butanol measurements normalized by the standard, and the derived concentrations as volume per volume and milligrams per milliliter. The inlay shows the n-butanol standard curve, indicating that concentrations are in a linear measurement range. [file 13068_2018_1133_MOESM4_ESM.xlsx]

## Sheet: Sheet1
Additional File 4 (GC-FID)
Sample Id	estimated % cells, 0.2% n-butanol	estimated % cells, 1% n-butanol	n-butanol	isoprenol	n-butanol normalized	butanol (v/v)	butanol (mg/mL)
0.125% butanol			65673098	9116347	7.20388	0.133036	0.107759
0.25% butanol			143684432	9525411	15.0843	0.278566	0.225638
0.5% butanol			299625458	9974003	30.0406	0.554767	0.449361
1% butanol			541617479	10369980	52.2294	0.964531	0.78127
ttgABC- [1]	65.3	71.5	86045906	9545916	9.0139	0.166462	0.134834
ttgABC- [2]	80.2	95.5	84181687	8920362	9.43703	0.174276	0.141163
ttgABC- [3]	108.2	117.0	86806307	9378342	9.25604	0.170933	0.138456
ttgABC+ [1]	63.4	n/a	97264883	10098457	9.63166	0.17787	0.144075
ttgABC+ [2]	75.8	74.7	96572721	9527032	10.1367	0.187197	0.151629
ttgABC+ [3]	62.1	66.1	85651201	8965663	9.55325	0.176422	0.142902
